# Supplementary material for: Characterization of the Synergistic Effect between Ligands of Opioid and Free Fatty Acid Receptors in the Mouse Model of Colitis
Source: Molecules. 2021 Nov 11;26(22):6827. doi: 10.3390/molecules26226827 (PMC8626023; doi:10.3390/molecules26226827)
Supplement: Supplementary file 1 [file molecules-26-06827-s001.zip]

Archive with 1 entries (1 files):
- molecules-1400399-supplementary.pdf
